# Supplementary material for: Representation and reporting of kidney disease in cerebrovascular disease: A systematic review of randomized controlled trials
Source: PLoS One. 2017 Apr 20;12(4):e0176145. doi: 10.1371/journal.pone.0176145 (PMC5398672; doi:10.1371/journal.pone.0176145)
Supplement: S1 Dataset — (XLSX) [file pone.0176145.s002.xlsx]

## Sheet: Data extraction
Report - ID	Report - Journal	Report - Year	Report - Title	Is this a report of a trial of therapies that are class I or II recommendations? (yes, no)	Trial Protocol Registered (Yes, No)	Trial - Registration number	Trial - Name	Recruitment period	Location by continent of first author - United States/Canada, Europe, South America, Asia, Australia	Single- or multi-centered	Total number of participants randomized	Trial randomization size (1=100-499, 2=500-999, 3=1000-4999, 4=5000 or more)	Trial funding source - academic/government, industry, both, not specified	Specific diagnosis category	Moderate diagnosis category	Intervention arms - describe	Specific therapeutic class - 1	Specific therapeutic class - 2	Specific therapeutic class - 3	Moderate therapeutic class - 1	Moderate therapeutic class - 2	Moderate therapeutic class - 3	Broad therapeutic class - 1	Broad therapeutic class - 2	Broad therapeutic class - 3	Therapeutic class - procedure vs medication vs other vs both medication and procedure	How were mortality outcomes integrated - prespecified outcome, part of safety/events monitoring, unspecified but reported	(RAW) If patients with renal disease were explicitly excluded, what was the criterion for exclusion - describe Note: if there was no restriction on enrollment based on renal function, write "No restriction related to renal function"	Was renal disease an exclusion criterion in the index report OR the methods report OR the registered protocol (if available)	If yes and metric was creatinine (mg/dL), describe	If yes and metric was creatinine (μmol/L), describe	Creatinine (1 is > 1.3-2.0 mg/dL; 2 is ≥ 2.0-3.0 mg/dL; 3 is ≥ 3.0	If yes and metric was CrCl (ml/min; Cockcroft–Gault equation), describe	CrCl (1 is ≤ 30, 2 is ≤ 60)	If yes and metric was eGFR (ml/min/1.73 m2; MDRD), describe	eGFR (1 is ≤ 30; 2 is ≤ 60)	If yes and metric was qualitative, describe	Renal replacement therapy mentioned as exclusion criterion (Yes, No)	Nonspecific exclusion on basis of renal disease (Yes, No)	Was renal disease an inclusion criterion in the index report OR the methods report OR the registered protocol (if available)	If yes, describe	If patients with renal disease were explicitly included, what were the reported measures of kidney disease based on the index report (prevalence of kidney disease, means or medians of creatinine clearance, GFR or creatinine)	Were indices of renal function reported - yes, no	Among participants, what was the mean creatinine in mg/dl	Among participants, what was the SD creatinine in mg/dl	Among participants, what was the mean creatinine in μmol/l	Among participants, what was the SD creatinine in μmol/l	Among participants, what was the median creatinine in mg/dl	Among participants, what was the IQR creatinine in mg/dl
147	Arch Intern Med	2009	Population-based intervention to reduce prehospital delays in patients with cerebrovascular events	No	Yes	NCT00744029	BASS	2004-2005	Europe	Multi	741	2	Academic/government	Stroke or TIA	Stroke or TIA	Educational material vs placebo	Educational material	N/A	N/A	Educational material			Educational material	N/A	N/A	Other	Prespecified outcome	N/a	No									No	No	No			No
470	J Intern Med	2003	Aspirin in the prevention of progressing stroke: a randomized controlled study	Yes	No		No name	1988-1992	Europe	Multi	441	1	Academic/government	Ischemic stroke in prior 48 hrs	Ischemic stroke	Aspirin vs placebo	Aspirin	N/A	N/A	COX inhibitor			Antiplatelet	N/A	N/A	Medication	Prespecified outcome	N/a	No									No	No	No			No
485	JAMA	1998	Low molecular weight heparinoid, ORG 10172 (danaparoid), and outcome after acute ischemic stroke: a randomized controlled trial. The Publications Committee for the Trial of ORG 10172 in Acute Stroke Treatment (TOAST) Investigators	No	No		TOAST	1990-1997	United States/Canada	Multi	1281	3	Not specified	Ischemic stroke in prior 1 hr	Ischemic stroke	LMWH vs placebo	LMWH	N/A	N/A	Heparin and derivatives			Anticoagulant	N/A	N/A	Medication	Prespecified outcome	Renal failure	Yes								Renal failure	No	Yes	No			No
552	Lancet	2001	Randomised trial of a perindopril-based blood-pressure-lowering regimen among 6,105 individuals with previous stroke or transient ischaemic attack	Yes	No		PROGRESS		Australia	Multi	6105	4	Both	Stroke or TIA in prior 5 yrs	Stroke or TIA	perindopril vs placebo	Perindropril	N/A	N/A	ACEI			ACEI	N/A	N/A	Medication	Prespecified outcome	N/a	No									No	No	No			No
575	Lancet	2005	Routine oral nutritional supplementation for stroke patients in hospital (FOOD): a multicentre randomised controlled trial	No	No		FOOD	1996-2003	Europe	Multi	4023	3	Academic/government	Stroke in prior 7 days	Stroke	normal hospital diet vs normal hospital diet plus oral nutritional supplements	Supplement	N/A	N/A	Supplement			Supplement	N/A	N/A	Medication	Prespecified outcome	N/a	No									No	No	No			No
599	Lancet	2000	Alternative strategies for stroke care: a prospective randomised controlled trial	Yes	No		No name	1995-1999	Europe	Multi	457	1	Academic/government	Stroke in prior 72 hrs	Stroke	stroke unit care vs domiciliary care	Location of stroke care	N/A	N/A	Care pathway			Care pathway	N/A	N/A	Other	Prespecified outcome	N/a	No									No	No	No			No
605	Lancet	2000	Glycine antagonist (gavestinel) in neuroprotection (GAIN International) in patients with acute stroke: a randomised controlled trial. GAIN International Investigators	No	No		GAIN	1998-1999	Europe	Multi	1804	3	Industry	Stroke in prior 6 hrs	Stroke	gavestinel vs placebo	NMDA receptor antagonist	N/A	N/A	NMDA receptor antagonist			NMDA receptor antagonist	N/A	N/A	Medication	Prespecified outcome	Significant renal impairment	Yes								Significant renal impairment	No	Yes	No			No
615	Lancet	2005	Early surgery versus initial conservative treatment in patients with spontaneous supratentorial intracerebral haematomas in the International Surgical Trial in Intracerebral Haemorrhage (STICH): a randomised trial	Yes	No		STICH	1998-2003	Europe	Multi	1033	3	Academic/government	ICH in prior 72 hrs	ICH	early surgery vs initial conservative treatment	Initial management of ICH	N/A	N/A	Care pathway			Care pathway	N/A	N/A	Other	Prespecified outcome	N/a	No									No	No	No			No
616	Lancet	2013	Early surgery versus initial conservative treatment in patients with spontaneous supratentorial lobar intracerebral haematomas (STICH II): a randomised trial	Yes	Yes	ISRCTN22153967	STICH II	2007-2012	Europe	Multi	601	2	Academic/government	ICH in prior 48 hrs	ICH	early surgery vs initial conservative treatment	Initial management of ICH	N/A	N/A	Care pathway			Care pathway	N/A	N/A	Other	Prespecified outcome	N/a	No									No	No	No			No
617	Lancet	2011	Implementation of evidence-based treatment protocols to manage fever, hyperglycaemia, and swallowing dysfunction in acute stroke (QASC): a cluster randomised controlled trial	Yes	Yes	ACTRN12608000563369	QASC	2005-2010	Australia	Multi	1696	3	Academic/government	Stroke in prior 48 hrs	Stroke	multidisciplinary intervention targeting evidence-based management of fever, hyperglycaemia, and swallowing dysfunction vs standard care	Fever, hyperglycemia, swallowing therapy	N/A	N/A	Peri-stroke care			Care pathway	N/A	N/A	Other	Prespecified outcome	N/a	No									No	No	No			No
637	Lancet	2012	Solitaire flow restoration device versus the Merci Retriever in patients with acute ischaemic stroke (SWIFT): a randomised, parallel-group, non-inferiority trial	No	Yes	NCT01054560	SWIFT	2010-2011	United States/Canada	Multi	113	1	Industry	Ischemic stroke in prior 8 hrs	Ischemic stroke	stent retriever vs mechanical thrombectomy	Stent retriever	Mechanical thrombectomy	N/A	Endovascular treatment			Endovascular treatment	N/A	N/A	Procedure	Prespecified outcome	N/a	No									No	No	No			No
652	Lancet	2012	Early administration of aspirin in patients treated with alteplase for acute ischaemic stroke: a randomised controlled trial	Yes	Yes	NTR822	ARTIS	2008-2011	Europe	Multi	642	2	Academic/government	Ischemic stroke	Ischemic stroke	aspirin + alteplase vs alteplase alone	Aspirin	Alteplase	N/A	COX inhibitor	TPA		Antiplatelet	Fibrinolytics	N/A	Medication	Prespecified outcome	N/a	No									No	No	No			No
662	Lancet Neurol	2006	Behavioural intervention for dysphagia in acute stroke: a randomised controlled trial	Yes	Yes	NCT00257764	No name	1996-1999	Australia	Single	306	1	Academic/government	Stroke in prior 7 days	Stroke	usual care vs standard low-intensity swallowing treatment vs standard high-intensity swallowing treatment	Swallowing therapy	N/A	N/A	Peri-stroke care			Care pathway	N/A	N/A	Other	Prespecified outcome	N/a	No									No	No	No			No
663	Lancet Neurol	2014	Safety and efficacy of uric acid in patients with acute stroke (URICO-ICTUS): a randomised, double-blind phase 2b/3 trial	No	No	NCT00860366	URICO-ICTUS	2011-2013	Europe	Multi	421	1	Both	Ischemic stroke	Ischemic stroke	uric acid vs placebo	Uric acid	N/A	N/A	Uric acid			Uric acid	N/A	N/A	Medication	Part of safety/events monitoring	Nephropathy, Cr>1.29	Yes	>1.29		1					Nephropathy	No	Yes	No			No
675	Lancet Neurol	2007	Glucose-potassium-insulin infusions in the management of post-stroke hyperglycaemia: the UK Glucose Insulin in Stroke Trial (GIST-UK)	No	Yes	ISRCTN31118803	GIST-UK	1998-2005	Europe	Multi	933	2	Academic/government	Stroke in prior 24 hrs	Stroke	glucose-potassium-insulin vs placebo	GIK	N/A	N/A	Peri-stroke care			Care pathway	N/A	N/A	Other	Prespecified outcome	Cr>2.26	Yes	>2.26		2						No	No	No			No
677	Lancet Neurol	2007	Medium intensity oral anticoagulants versus aspirin after cerebral ischaemia of arterial origin (ESPRIT): a randomised controlled trial	Yes	Yes	NCT00161070	ESPRIT	1997-2005	Europe	Multi	1089	3	Both	TIA or ischemic stroke in prior 6 months	Ischemic stroke or TIA	Warfarin vs aspirin	Aspirin	Warfarin	N/A	COX inhibitor	Coumarin		Antiplatelet	Anticoagulant	N/A	Medication	Prespecified outcome	N/a	No									No	No	No			No
684	Lancet Neurol	2008	Cilostazol as an alternative to aspirin after ischaemic stroke: a randomised, double-blind, pilot study	No	Yes	NCT00202020	CASISP	2004	Asia	Multi	720	2	Both	Ischemic stroke in prior 6 months	Ischemic stroke	Cilostazol vs aspirin	Aspirin	Cilostazol	N/A	COX inhibitor	PDE inhibitor		Antiplatelet	N/A	N/A	Medication	Prespecified outcome	Renal failure	Yes								Renal failure	No	Yes	No			No
686	Lancet Neurol	2007	Fast assessment of stroke and transient ischaemic attack to prevent early recurrence (FASTER): a randomised controlled pilot trial	No	Yes	NCT00109382	FASTER	2003-2006	Europe	Multi	396	1	Industry	TIA in prior 24 hrs	TIA	Simvastatin vs simvastatin + plavix vs plavix vs placebo	Statin	Clopidogrel	N/A	ADP receptor inhibitor	Statin		Antiplatelet	Statin	N/A	Medication	Prespecified outcome	Cr>1.7	Yes	>1.7		1						No	No	No			No
691	Lancet Neurol	2011	Clazosentan, an endothelin receptor antagonist, in patients with aneurysmal subarachnoid haemorrhage undergoing surgical clipping: a randomised, double-blind, placebo-controlled phase 3 trial (CONSCIOUS-2)	No	Yes	NCT00558311	CONSCIOUS-2	2007-2010	United States/Canada	Multi	1157	3	Industry	SAH due to intracranial aneurysm within 56 hrs	SAH	clazosentan vs placebo	Clazosentan	N/A	N/A	Endothelin receptor antagonist			Endothelin receptor antagonist	N/A	N/A	Medication	Prespecified outcome	Cr≥2.5	Yes	≥2.5		2						No	No	No			No
695	Lancet Neurol	2008	Efficacy of site-independent telemedicine in the STRokE DOC trial: a randomised, blinded, prospective study	No	Yes	NCT00283868	STRokE DOC	2004-2007	United States/Canada	Multi	234	1	Academic/government	Ischemic stroke in prior 12 hrs	Ischemic stroke	Telemedicine vs telephone consultation	Neurological consultation	N/A	N/A	Care pathway			Care pathway	N/A	N/A	Other	Prespecified outcome	N/a	No									No	No	No			No
702	Lancet Neurol	2010	Cilostazol for prevention of secondary stroke (CSPS 2): an aspirin-controlled, double-blind, randomised non-inferiority trial	No	Yes	NCT00234065	CSPS2	2003-2006	Asia	Multi	2757	3	Industry	Ischemic stroke in prior 26 wks	Ischemic stroke	Cilostazol vs aspirin	Aspirin	Cilostazol	N/A	COX inhibitor	PDE inhibitor		Antiplatelet	N/A	N/A	Medication	Prespecified outcome	Renal disorders	Yes								Renal disorders	No	Yes	No			No
705	Lancet Neurol	2012	Diagnosis and treatment of patients with stroke in a mobile stroke unit versus in hospital: a randomised controlled trial	Yes	Yes	NCT00792220	No name	2008-2011	Europe	Single	100	1	Both	Ischemic stroke in prior 2.5 hrs	Ischemic stroke	Regular care vs Stroke Emergency Unit Mobile	Location of stroke care	N/A	N/A	Care pathway			Care pathway	N/A	N/A	Other	Part of safety/events monitoring	N/a	No									No	No	No			No
708	Lancet Neurol	2007	Low-molecular-weight heparin compared with aspirin for the treatment of acute ischaemic stroke in Asian patients with large artery occlusive disease: a randomised study	Yes	No		No name	2001-2004	Asia	Multi	603	2	Academic/government	Ischemic stroke in prior 48 hrs	Ischemic stroke	LMWH vs aspirin	Aspirin	LMWH	N/A	COX inhibitor	Heparin and derivatives		Antiplatelet	Anticoagulant	N/A	Medication	Prespecified outcome	Cr>2.26	Yes	>2.26		2						No	No	No			No
709	N Engl J Med	1995	Tissue plasminogen activator for acute ischemic stroke. The National Institute of Neurological Disorders and Stroke rt-PA Stroke Study Group	Yes	No		No name	1991-1994	United States/Canada	Multi	624	2	Academic/government	Ischemic stroke in prior 3 hrs	Ischemic stroke	Alteplase vs placebo	Alteplase	N/A	N/A	TPA			Fibrinolytics	N/A	N/A	Medication	Part of safety/events monitoring	N/a	No									No	No	No			No
710	N Engl J Med	1996	Thrombolytic therapy with streptokinase in acute ischemic stroke. The Multicenter Acute Stroke Trial--Europe Study Group	Yes	Yes		MAST-E	1992-1994	Europe	Multi	310	1	Academic/government	Ischemic stroke in prior 6 hrs	Ischemic stroke	Streptokinase vs placebo	Streptokinase	N/A	N/A	TPA			Fibrinolytics	N/A	N/A	Medication	Prespecified outcome	N/a	No									No	No	No			No
715	N Engl J Med	2004	Ultrasound-enhanced systemic thrombolysis for acute ischemic stroke	Yes	No		CLOTBUST		United States/Canada	Multi	126	1	Both	Ischemic stroke in prior 3 hrs	Ischemic stroke	TPA with transcranial Doppler ultrasonography vs without	US waves	N/A	N/A	US waves			US waves	N/A	N/A	Procedure	Prespecified outcome	N/a	No									No	No	No			No
717	N Engl J Med	2006	High-dose atorvastatin after stroke or transient ischemic attack	Yes	Yes	NCT00147602	SPARCL	1998-2001	United States/Canada	Multi	4731	3	Industry	Ischemic stroke or TIA in prior 6 months	Ischemic stroke or TIA	Atorvastatin vs placebo	Statin	N/A	N/A	Statin			Statin	N/A	N/A	Medication	Prespecified outcome	Severe renal dysfunction or nephrotic syndrome	Yes								Severe renal dysfunction or nephrotic syndrome	Yes	Yes	No			No
725	N Engl J Med	2012	Effects of clopidogrel added to aspirin in patients with recent lacunar stroke	Yes	Yes	NCT00059306	SPS3	2003-2011	United States/Canada	Multi	3020	3	Both	Ischemic stroke in prior 6 months	Ischemic stroke	Aspirin plus placebo vs aspirin plus plavix, higher BP target vs lower BP target	Aspirin	Clopidogrel	BP target/control	COX inhibitor	PDE inhibitor	Care pathway	Antiplatelet	Care pathway	N/A	Medication, Other	Prespecified outcome	GFR<40	Yes						<40	2		No	No	No			No
726	N Engl J Med	2015	A randomized trial of intraarterial treatment for acute ischemic stroke	No	Yes	ISRCTN10888758	MR CLEAN	2010-2014	Europe	Multi	500	2	Both	Ischemic stroke in prior 6 hrs	Ischemic stroke	Intra-arterial thrombolysis and mechanical thrombectomy vs standard care	Intra-arterial thrombolysis and mechanical thrombectomy	N/A	N/A	Endovascular treatment			Endovascular treatment	N/A	N/A	Procedure	Part of safety/events monitoring	N/a	No									No	No	No			No
733	N Engl J Med	2013	Endovascular therapy after intravenous t-PA versus t-PA alone for stroke	Yes	Yes	NCT00359424	IMSIII	2006-2012	United States/Canada	Multi	656	2	Both	Ischemic stroke in prior 3 hrs	Ischemic stroke	Endovascular treatment + TPA vs TPA alone	Endovascular treatment	N/A	N/A	Endovascular treatment			Endovascular treatment	N/A	N/A	Procedure	Prespecified outcome	HD or PD	Yes									Yes	No	No			No
737	N Engl J Med	2013	Closure of patent foramen ovale versus medical therapy after cryptogenic stroke	No	Yes	NCT00465270	RESPECT	2003-2011	United States/Canada	Multi	980	2	Industry	Ischemic stroke in prior 9 months	Ischemic stroke	Medical therapy vs closure of PFO	PFO closure	N/A	N/A	PFO closure			PFO closure	N/A	N/A	Procedure	Prespecified outcome	Poor urine output of less than 1 cc/kg/hr with elevated BUN level	Yes								Poor urine output of less than 1 cc/kg/hr with elevated BUN level	No	Yes	No			No
739	N Engl J Med	2005	Comparison of warfarin and aspirin for symptomatic intracranial arterial stenosis	Yes	No		WASID	1999-2003	United States/Canada	Multi	569	2	Academic/government	Ischemic stroke or TIA in prior 90 days	Ischemic stroke or TIA	Warfarin vs aspirin	Aspirin	Warfarin	N/A	COX inhibitor	Coumarin		Antiplatelet	Anticoagulant	N/A	Medication	Prespecified outcome	N/a	No									No	No	No			No
766	N Engl J Med	2015	Randomized assessment of rapid endovascular treatment of ischemic stroke	Yes	Yes	NCT01778335	ESCAPE	2013-2014	United States/Canada	Multi	316	1	Both	Ischemic stroke in prior 12 hrs	Ischemic stroke	Endovascular treatment vs control	Endovascular treatment	N/A	N/A	Endovascular treatment			Endovascular treatment	N/A	N/A	Procedure	Prespecified outcome	N/a	No									No	No	No			No
770	N Engl J Med	2008	Thrombolysis with alteplase 3 to 4.5 hours after acute ischemic stroke	Yes	Yes	NCT00153036	ECASS	2003-2007	Europe	Multi	821	2	Industry	Ischemic stroke in prior 4 hrs	Ischemic stroke	Alteplase vs placebo	Alteplase	N/A	N/A	TPA			Fibrinolytics	N/A	N/A	Medication	Part of safety/events monitoring	N/a	No									No	No	No			No
778	N Engl J Med	2015	Thrombectomy within 8 hours after symptom onset in ischemic stroke	No	Yes	NCT01692379	REVASCAT	2012-2014	Europe	Multi	206	1	Both	Ischemic stroke in prior 8 hrs	Ischemic stroke	Mechanical thromblectomy vs standard care	Mechanical thrombectomy	N/A	N/A	Endovascular treatment			Endovascular treatment	N/A	N/A	Procedure	Prespecified outcome	Cr≥3	Yes	≥3		3						No	No	No			No
779	N Engl J Med	2014	Hemicraniectomy in older patients with extensive middle-cerebral-artery stroke	No	Yes	ISRCTN21702227	DESTINY II	2009-2013	Europe	Multi	112	1	Academic/government	Ischemic stroke in prior 2 days	Ischemic stroke	Hemicraniectomy vs standard care	Hemicraniectomy	N/A	N/A	Hemicraniectomy			Hemicraniectomy	N/A	N/A	Procedure	Prespecified outcome	N/a	No									No	No	No			No
781	N Engl J Med	2013	A trial of imaging selection and endovascular treatment for ischemic stroke	No	Yes	NCT00389467	MR RESCUE	2004-2011	United States/Canada	Multi	127	1	Academic/government	Ischemic stroke in prior 8 hrs	Ischemic stroke	Mechanical embolectomy vs standard care	Embolectomy	N/A	N/A	Endovascular treatment			Endovascular treatment	N/A	N/A	Procedure	Prespecified outcome	Cr>2, GFR<30	Yes	>2		2			<30	1		No	No	No			No
796	N Engl J Med	2005	Recombinant activated factor VII for acute intracerebral hemorrhage	No	No		No name	2002-2004	United States/Canada	Multi	399	1	Industry	ICH in prior 3 hrs	ICH	NovoSeven vs placebo	Factor replacement	N/A	N/A	Factor replacement			Factor replacement	N/A	N/A	Medication	Prespecified outcome	N/a	No									No	No	No			No
797	N Engl J Med	2008	Efficacy and safety of recombinant activated factor VII for acute intracerebral hemorrhage	No	Yes	NCT00127283	FAST	2005-2007	United States/Canada	Multi	841	2	Industry	ICH in prior 3 hrs	ICH	NovoSeven vs placebo	Factor replacement	N/A	N/A	Factor replacement			Factor replacement	N/A	N/A	Medication	Prespecified outcome	N/a	No									No	No	No			No
801	N Engl J Med	2013	Percutaneous closure of patent foramen ovale in cryptogenic embolism	No	Yes	NCT00166257	PC Trial	2000-2009	Europe	Multi	414	1	Industry	Ischemic stroke, TIA or peripheral thromboembolism	Ischemic stroke or TIA	Percutaneous, catheter-based closure of PFO vs medical therapy	PFO closure	N/A	N/A	PFO closure			PFO closure	N/A	N/A	Both medication and procedure	Prespecified outcome	N/a	No									No	No	No			No
805	N Engl J Med	2001	A comparison of warfarin and aspirin for the prevention of recurrent ischemic stroke	Yes	No		WARSS		United States/Canada	Multi	2206	3	Academic/government	Ischemic stroke in prior 30 days	Ischemic stroke	Warfarin vs aspirin	Aspirin	Warfarin	N/A	COX inhibitor	Coumarin		Antiplatelet	Anticoagulant	N/A	Medication	Prespecified outcome	N/a	No									No	No	No			No
819	N Engl J Med	2008	Aspirin and extended-release dipyridamole versus clopidogrel for recurrent stroke	Yes	Yes	NCT00153062	PRoFESS	2003-2008	United States/Canada	Multi	20332	4	Industry	Ischemic stroke in prior 90 days	Ischemic stroke	ASA + dipyridamole vs coumadin	Aspirin	Warfarin	Dipyridamole	COX inhibitor	Coumarin	PDE inhibitor	Antiplatelet	Anticoagulant	N/A	Medication	Prespecified outcome	Renal artery stenosis, CrCl<36ml/min, Cr>3 mg/dl	Yes	>3		3	<36	2			Renal artery stenosis	No	Yes	No			No
821	N Engl J Med	2015	Stent-retriever thrombectomy after intravenous t-PA vs. t-PA alone in stroke	No	Yes	NCT01657461	SWIFT PRIME	2012-2014	United States/Canada	Multi	196	1	Industry	Ischemic stroke in prior 6 hrs	Ischemic stroke	stent retriever + TPA vs TPA alone	Endovascular treatment	N/A	N/A	Endovascular treatment			Endovascular treatment	N/A	N/A	Procedure	Prespecified outcome	Cr>2, GFR<30	Yes	>2		1			<30	1		No	No	No			No
856	Neurology	2001	Use of anti-ICAM-1 therapy in ischemic stroke: results of the Enlimomab Acute Stroke Trial	No	No		No name	1994-1996	United States/Canada	Multi	625	2	Industry	Ischemic stroke in prior 6 hrs	Ischemic stroke	Enlimomab vs placebo	Intercellular adhesion molecule-1 (ICAM-1) antibody	N/A	N/A	Intercellular adhesion molecule-1 (ICAM-1) antibody			Intercellular adhesion molecule-1 (ICAM-1) antibody	N/A	N/A	Medication	Prespecified outcome	N/a	No									No	No	No			No
859	N Engl J Med	2013	Rapid blood-pressure lowering in patients with acute intracerebral hemorrhage	Yes	Yes	NCT00716079	INTERACT2	2008-2012	Australia	Multi	2839	3	Academic/government	ICH in prior 6 hrs	ICH	Intensive vs guideline-recommended BP lowering treatment	BP target/control	N/A	N/A	Care pathway			Care pathway	N/A	N/A	Other	Prespecified outcome	Severe renal failure	Yes								Severe renal failure	No	Yes	No			No
871	Neurology	2001	A phase III randomized efficacy trial of 2000 mg citicoline in acute ischemic stroke patients	No	No		"018"	1998-1999	United States/Canada	Multi	899	2	Not specified	Ischemic stroke in prior 24 hrs	Ischemic stroke	Citicoline vs placebo	Citicoline	N/A	N/A	Supplement			Supplement	N/A	N/A	Medication	Prespecified outcome	N/a	No									No	No	No			No
953	Stroke	1987	High-dose acetylsalicylic acid after cerebral infarction. A Swedish Cooperative Study	Yes	No		No name	1978-1982	Europe	Multi	505	2	Industry	Ischemic stroke in prior 3 wks	Ischemic stroke	ASA vs placebo	Aspirin	N/A	N/A	COX inhibitor			Antiplatelet	N/A	N/A	Medication	Prespecified outcome	N/a	No									No	No	No			No
959	Stroke	2005	Emergency administration of abciximab for treatment of patients with acute ischemic stroke: results of a randomized phase 2 trial	No	No		AbESTT	2000-2002	United States/Canada	Multi	400	1	industry	Ischemic stroke in prior 6 hrs	Ischemic stroke	abciximab vs placebo	Abciximab	N/A	N/A	GPIIb/IIIa antagonist			Antiplatelet	N/A	N/A	Medication	Prespecified outcome	N/a	No									No	No	No			No
965	Stroke	2008	Emergency administration of abciximab for treatment of patients with acute ischemic stroke: results of an international phase III trial: Abciximab in Emergency Treatment of Stroke Trial (AbESTT-II)	No	Yes	NCT00073372	AbESTT-II	2003-2005	United States/Canada	Multi	808	2	Industry	Ischemic stroke in prior 4.5 hrs	Ischemic stroke	abciximab vs placebo	Abciximab	N/A	N/A	GPIIb/IIIa antagonist			Antiplatelet	N/A	N/A	Medication	Prespecified outcome	N/a	No									No	No	No			No
974	Stroke	2014	Clopidogrel plus aspirin versus warfarin in patients with stroke and aortic arch plaques	Yes	Yes	NCT00235248	ARCH	2002-2010	Australia	Multi	349	1	Both	TIA or ischemic stroke or peripheral embolism in prior 6 months	Ischemic stroke or TIA	ASA+plavix vs warfarin	Aspirin	Clopidogrel	Warfarin	COX inhibitor	ADP receptor inhibitor	Coumarin	Antiplatelet	Anticoagulant	N/A	Medication	Prespecified outcome	N/a	No									No	No	No			No
1017	Stroke	1983	AICLA controlled trial of aspirin and dipyridamole in the secondary prevention of athero-thrombotic cerebral ischemia	Yes	No		AICLA	1975-1978	Europe	Multi	604	2	Industry	TIA or ischemic stroke	Ischemic stroke or TIA	asa vs asa + dipyridamole vs placebo	Aspirin	Dipyridamole	N/A	COX inhibitor	PDE inhibitor		Antiplatelet	N/A	N/A	Medication	Prespecified outcome	N/a	No									No	No	No			No
1042	Stroke	2005	The Early Systemic Prophylaxis of Infection After Stroke study: a randomized clinical trial	No	No		ESPIAS	2002-2004	Europe	Single	136	1	Academic/government	Nonseptic ischemic or hemorrhagic stroke in prior 24 hrs	Ischemic stroke or ICH	Levofloxacin vs placebo	Levofloxacin	N/A	N/A	Antibiotic			Antibiotic	N/A	N/A	Medication	Prespecified outcome	Cr>2.5	Yes	>2.5		2						No	No	No			No
1061	Stroke	1999	A randomized efficacy trial of citicoline in patients with acute ischemic stroke	No	No		"007"	1996-1997	United States/Canada	Multi	394	1	Not specified	Ischemic stroke in prior 24 hrs	Ischemic stroke	Citicoline vs placebo	Citicoline	N/A	N/A	Supplement			Supplement	N/A	N/A	Medication	Prespecified outcome	N/a	No									No	No	No			No
1087	Stroke	2000	Lubeluzole in acute ischemic stroke treatment: A double-blind study with an 8-hour inclusion window comparing a 10-mg daily dose of lubeluzole with placebo	No	No		LUB-INT-13	1996-1998	Europe	Multi	1786	3	Industry	Ischemic stroke in prior 8 hrs	Ischemic stroke	Lubeluzole vs placebo	Lubeluzole	N/A	N/A	Benzothiazole derivative			Benzothiazole derivative	N/A	N/A	Medication	Prespecified outcome	N/a	No									No	No	No			No
1096	Stroke	2011	Promoting thrombolysis in acute ischemic stroke	Yes	No		PRACTISE	2005-2007	Europe	Multi	5515	4	Academic/government	Ischemic stroke in prior 12 hrs	Ischemic stroke	Care pathway vs usual care	Care pathway	N/A	N/A	Care pathway			Care pathway	N/A	N/A	Other	Prespecified outcome	N/a	No									No	No	No			No
1111	Stroke	2009	Recombinant human erythropoietin in the treatment of acute ischemic stroke	No	Yes	NCT00604630	ESS	2003-2008	Europe	Multi	522	2	Both	Ischemic stroke in prior 6 hrs	Ischemic stroke	EPO vs placebo	EPO	N/A	N/A	EPO			EPO	N/A	N/A	Medication	Prespecified outcome	Dialysis	Yes									Yes	No	No			Yes	1.02	0.32
1119	Stroke	2000	Effect of acute stroke unit care integrated with care continuum versus conventional treatment: A randomized 1-year study of elderly patients: the Goteborg 70+ Stroke Study	No	No		No name	1993-1994	Europe	Single	249	1	Academic/government	Ischemic stroke in prior 7 days	Ischemic stroke	stroke unit care vs general ward care	Location of stroke care	N/A	N/A	Care pathway			Care pathway	N/A	N/A	Other	Prespecified outcome	N/a	No									No	No	No			No
1146	Stroke	1983	Treatment after transient ischemic attacks: a comparison between anticoagulant drug and inhibition of platelet aggregation	No	No		No name	1976-1980	Europe	Multi	241	1	Academic/government	TIA	TIA	Aspirin vs warfarin	Aspirin	Warfarin	N/A	COX inhibitor	Coumarin		Antiplatelet	Anticoagulant	N/A	Medication	Prespecified outcome	N/a	No									No	No	No			No
1168	Stroke	2005	The Desmoteplase in Acute Ischemic Stroke Trial (DIAS): a phase II MRI-based 9-hour window acute stroke thrombolysis trial with intravenous desmoteplase	No	No		DIAS	2001-2003	Europe	Multi	104	1	Industry	Ischemic stroke in prior 9 hrs	Ischemic stroke	desmoteplase vs placebo	Desmoteplase	N/A	N/A	TPA			Fibrinolytics	N/A	N/A	Medication	Prespecified outcome	N/a	No									No	No	No			No
1172	Stroke	2003	Effect on cerebral vasospasm of coil embolization followed by microcatheter intrathecal urokinase infusion into the cisterna magna: a prospective randomized study	No	No		No name	2000-2002	Asia	Multi	110	1	Not specified	SAH due to intracranial aneurysm	SAH	Embolization with vs without intrathecal administration of urokinase from the cisterna magna	Urokinase	N/A	N/A	TPA			Fibrinolytics	N/A	N/A	Procedure	Prespecified outcome	N/a	No									No	No	No			No
1186	Stroke	2012	Cerebrolysin in patients with acute ischemic stroke in Asia: results of a double-blind, placebo-controlled randomized trial	No	Yes	NCT00868283	CASTA	2005-2009	Asia	Multi	1070	3	Industry	Ischemic stroke in prior 12 hrs	Ischemic stroke	Cerebrolysin vs placebo	Peptide	N/A	N/A	Peptide			Peptide	N/A	N/A	Medication	Prespecified outcome	N/a	No									No	No	No			No
1201	Stroke	2001	Very Early Nimodipine Use in Stroke (VENUS): a randomized, double-blind, placebo-controlled trial	No	No		VENUS		Europe	Single	454	1	Both	Ischemic stroke	Ischemic stroke	Nimodipine vs placebo	Nimodipine	N/A	N/A	CCB			CCB	N/A	N/A	Medication	Prespecified outcome	N/a	No									No	No	No			No
1204	Stroke	2014	Remote ischemic perconditioning as an adjunct therapy to thrombolysis in patients with acute ischemic stroke: a randomized trial	No	Yes	NCT00975962	No name	2009-2011	Europe	Single	443	1	Both	Ischemic stroke	Ischemic stroke	Remote ischemic perconditioning vs placebo	Remote ischemic perconditioning	N/A	N/A	Remote ischemic perconditioning			Remote ischemic perconditioning	N/A	N/A	Procedure	Prespecified outcome	Renal failure	Yes								Renal failure	No	Yes	No			No
1257	Stroke	2000	Outcomes of early endovascular versus surgical treatment of ruptured cerebral aneurysms. A prospective randomized study	Yes	No		No name	1995-1997	Europe	Single	109	1	Academic/government	SAH due to intracranial aneurysm within 3 days	SAH	Surgical clipping vs endovascular repair	Surgical clipping	Endovascular repair	N/A	Endovascular treatment			Endovascular treatment	N/A	N/A	Procedure	Prespecified outcome	N/a	No									No	No	No			No
1270	Stroke	2005	Cilostazol prevents the progression of the symptomatic intracranial arterial stenosis: the multicenter double-blind placebo-controlled trial of cilostazol in symptomatic intracranial arterial stenosis	No	No		No name	2000-2003	Asia	Multi	135	1	Industry	Ischemic stroke in prior 2 weks	Ischemic stroke	Cilostazol vs placebo	Cilostazol	N/A	N/A	PDE inhibitor			Antiplatelet	N/A	N/A	Medication	Prespecified outcome	N/a	No									No	No	No			No
1271	Stroke	2004	Argatroban anticoagulation in patients with acute ischemic stroke (ARGIS-1): a randomized, placebo-controlled safety study	Yes	No		ARGIS-1	2001-2002	United States/Canada	Multi	171	1	Industry	Ischemic stroke in prior 12 hrs	Ischemic stroke	Argatroban vs placebo	Argatroban	N/A	N/A	Direct thrombin inhibitor			Anticoagulant	N/A	N/A	Medication	Part of safety/events monitoring	N/a	No									No	No	No			No
1273	Stroke	2007	Infrared laser therapy for ischemic stroke: a new treatment strategy: results of the NeuroThera Effectiveness and Safety Trial-1 (NEST-1)	No	No		NEST-1		Europe	Multi	120	1	Industry	Ischemic stroke in prior 24 hrs	Ischemic stroke	Transcranial laser therapy vs sham	Transcranial laser treatment	N/A	N/A	Transcranial laser treatment			Transcranial laser treatment	N/A	N/A	Procedure	Part of safety/events monitoring	N/a	No									No	No	No			No
1279	Stroke	2013	Results of Membrane-Activated Chelator Stroke Intervention randomized trial of DP-b99 in acute ischemic stroke	No	Yes	NCT00893867	MACSI	2009-2012	Europe	Multi	446	1	Industry	Ischemic stroke in prior 9 hrs	Ischemic stroke	DP-b99 vs placebo	Zinc chelator	N/A	N/A	Zinc chelator			Zinc chelator	N/A	N/A	Medication	Part of safety/events monitoring	Cr>2.5	Yes	>2.5		2						No	No	No			No
1287	Stroke	2009	Ancrod in acute ischemic stroke: results of 500 subjects beginning treatment within 6 hours of stroke onset in the ancrod stroke program	No	No		ASP	2004-2005	United States/Canada	Multi	508	2	Industry	Ischemic stroke in prior 6 hrs	Ischemic stroke	ancrod vs placebo	Ancrod	N/A	N/A	Defibrinogenating agent			Defibrinogenating agent	N/A	N/A	Medication	Prespecified outcome	N/a	No									No	No	No			No
1304	Stroke	2002	Clomethiazole Acute Stroke Study in ischemic stroke (CLASS-I): final results	No	No		CLASS-I		United States/Canada	Multi	1198	3	Industry	Ischemic stroke in prior 12 hrs	Ischemic stroke	clomethiazole vs placebo	Sedative/hypnotic	N/A	N/A	Sedative/hypnotic			Sedative/hypnotic	N/A	N/A	Medication	Prespecified outcome	Renal disorders	Yes								Renal disorders	No	Yes	No			No
1309	Stroke	2008	Clazosentan to overcome neurological ischemia and infarction occurring after subarachnoid hemorrhage (CONSCIOUS-1): randomized, double-blind, placebo-controlled phase 2 dose-finding trial	No	Yes	NCT00111085	CONSCIOUS-1	2005-2006	United States/Canada	Multi	248	1	Industry	SAH due to intracranial aneurysm within 48 hrs	SAH	clazosentan vs placebo	Clazosentan	N/A	N/A	Endothelin receptor antagonist			Endothelin receptor antagonist	N/A	N/A	Medication	Prespecified outcome	Cr>2	Yes	>2		2						No	No	No			No
1317	Stroke	1990	Placebo-controlled trial of nimodipine in the treatment of acute ischemic cerebral infarction	No	No		No name	1984-1987	Europe	Multi	164	1	Industry	Ischemic stroke in prior 48 hrs	Ischemic stroke	Nimodipine vs placebo	Nimodipine	N/A	N/A	CCB			CCB	N/A	N/A	Medication	Prespecified outcome	Renal failure	Yes								Renal failure	No	Yes	No			No
1320	Stroke	2003	Comparison of triflusal and aspirin for prevention of vascular events in patients after cerebral infarction: the TACIP Study: a randomized, double-blind, multicenter trial	No	No		TACIP	1996-1997	Europe	Multi	2113	3	Industry	TIA or ischemic stroke in prior 6 months	Ischemic stroke or TIA	Triflusal vs aspirin	Triflusal	N/A	N/A	COX inhibitor			Antiplatelet	N/A	N/A	Medication	Prespecified outcome	Renal dysfunction	Yes								Renal dysfunction	No	Yes	No			No
1367	Stroke	2007	Randomized trial of intraarterial infusion of urokinase within 6 hours of middle cerebral artery stroke: the middle cerebral artery embolism local fibrinolytic intervention trial (MELT) Japan	Yes	No		MELT	2002-2005	Asia	Multi	114	1	Academic/government	Ischemic stroke in prior 6 hrs	Ischemic stroke	urokinase vs placebo	Urokinase	N/A	N/A	TPA			Fibrinolytics	N/A	N/A	Medication	Prespecified outcome	N/a	No									No	No	No			No
1404	Stroke	2013	Granulocyte colony-stimulating factor in patients with acute ischemic stroke: results of the AX200 for Ischemic Stroke trial	No	Yes	NCT00927836	AXIS 2	2009-2011	Europe	Multi	328	1	Industry	Ischemic stroke in prior 9 hrs	Ischemic stroke	Filgrastim vs placebo	Filgrastim	N/A	N/A	GCSF			GCSF	N/A	N/A	Medication	Part of safety/events monitoring	N/a	No									No	No	No			Yes	0.9	0.29
1412	Stroke	2012	Intensive versus subcutaneous insulin in patients with hyperacute stroke: results from the randomized INSULINFARCT trial	No	Yes	NCT00472381	INSULINFARCT	2007-2011	Europe	Single	180	1	Academic/government	Ischemic stroke in prior 5 hrs	Ischemic stroke	Continuous IV insulin vs SQ q4h insulin	Insulin	N/A	N/A	Insulin			Insulin	N/A	N/A	Medication	Part of safety/events monitoring	N/a	No									No	No	No			No
1439	Stroke	2003	The ACCESS Study: evaluation of Acute Candesartan Cilexetil Therapy in Stroke Survivors	Yes	No		ACCESS		Europe	Multi	342	1	Industry	Ischemic stroke	Ischemic stroke	Candesartan vs placebo	Candesartan	N/A	N/A	ARB			ARB	N/A	N/A	Medication	Prespecified outcome	N/a	No									No	No	No			No
1440	Stroke	2005	Morbidity and Mortality After Stroke, Eprosartan Compared with Nitrendipine for Secondary Prevention: principal results of a prospective randomized controlled study (MOSES)	Yes	No		MOSES	1998-2002	Europe	Multi	1405	3	Industry	Stroke in prior 24 months	Stroke	eprosartan vs nitrendipine	Eprosartan	Nitrendipine	N/A	ARB	CCB		ARB	CCB	N/A	Medication	Prespecified outcome	N/a	No									No	No	No			Yes
1449	Stroke	2011	Partial aortic occlusion for cerebral perfusion augmentation: safety and efficacy of NeuroFlo in Acute Ischemic Stroke trial	No	Yes	NCT00119717	SENTIS	2005-2010	United States/Canada	Multi	258	1	Industry	Ischemic stroke in prior 14 hrs	Ischemic stroke	NeuroFlo treatment plus standard medical managemet versus standard medical management alone	NeuroFlo treatment	N/A	N/A	Endovascular treatment			Endovascular treatment	N/A	N/A	Procedure	Prespecified outcome	Cr>1.5 x normal	Yes	Cr>1.5 x normal		1						No	No	No			No
1450	Stroke	2011	Safety of Tirofiban in acute Ischemic Stroke: the SaTIS trial	No	Yes		SaTIS		Europe	Multi	260	1	Industry	Ischemic stroke in prior 3 to 22 hrs	Ischemic stroke	Tirofiban vs placebo	Tirofiban	N/A	N/A	GPIIb/IIIa antagonist			Antiplatelet	N/A	N/A	Medication	Prespecified outcome	N/a	No									No	No	No			No
1467	Stroke	2000	Randomized controlled trial of integrated (managed) care pathway for stroke rehabilitation	Yes	No		No name		Europe	Single	152	1	Academic/government	Stroke in prior 2 weeks	Stroke	Usual care vs clinical pathway care	Care pathway	N/A	N/A	Care pathway			Care pathway	N/A	N/A	Other	Prespecified outcome	N/a	No									No	No	No			No
1478	Stroke	2009	A randomized, double-blind, placebo-controlled trial to evaluate the efficacy, safety, tolerability, and pharmacokinetic/pharmacodynamic effects of a targeted exposure of intravenous repinotan in patients with acute ischemic stroke: modified Randomized Exposure Controlled Trial (mRECT)	No	No		mRECT	2002-2004	United States/Canada	Multi	681	2	Industry	Ischemic stroke within 4.5 hrs	Ischemic stroke	Repinotan vs placebo	Repinotan	N/A	N/A	Serotonin agonist			Serotonin agonist	N/A	N/A	Medication	Part of safety/events monitoring	N/a	No									No	No	No			No
1563	Stroke	1992	Treatment of acute cerebral hemorrhage with intravenous glycerol. A double-blind, placebo-controlled, randomized trial	No	No		No name		Asia	Multi	216	1	Academic/government	ICH	ICH	Glycerol vs placebo	Glycerol	N/A	N/A	Glycerol			Glycerol	N/A	N/A	Medication	Prespecified outcome	N/a	No									No	No	No			No
1564	Stroke	1993	Treatment of acute cortical infarct with intravenous glycerol. A double-blind, placebo-controlled randomized trial	No	No		No name		Asia	Multi	113	1	Academic/government	Ischemic stroke within 48 hrs	Ischemic stroke	Glycerol vs placebo	Glycerol	N/A	N/A	Glycerol			Glycerol	N/A	N/A	Medication	Prespecified outcome	N/a	No									No	No	No			No
1569	Stroke	2009	Effectiveness and safety of transcranial laser therapy for acute ischemic stroke	No	No		NEST-2	2007-2008	United States/Canada	Multi	660	2	Industry	Ischemic stroke within 24 hrs	Ischemic stroke	Transcranial laser therapy vs sham	Transcranial laser treatment	N/A	N/A	Transcranial laser treatment			Transcranial laser treatment	N/A	N/A	Procedure	Prespecified outcome	N/a	No									No	No	No			No
166	BMC Med	2012	A cluster randomized trial to assess the effect of clinical pathways for patients with stroke: results of the clinical pathways for effective and appropriate care study	Yes	Yes	NCT00673491	CPEAC	2005-2007	Europe	Multi	476	1	Academic/government	Ischemic stroke within 24 hrs	Ischemic stroke	Usual care vs clinical pathway care	Care pathway	N/A	N/A	Care pathway			Care pathway	N/A	N/A	Other	Prespecified outcome	N/a	No									No	No	No			No
236	Circulation	2002	Effect of medical treatment in stroke patients with patent foramen ovale: patent foramen ovale in Cryptogenic Stroke Study	No	No		PICSS	1993-2000	United States/Canada	Multi	630	2	Academic/government	Ischemic stroke in prior 30 days	Ischemic stroke	Warfarin vs aspirin	Aspirin	Warfarin	N/A	COX inhibitor	Coumarin		Antiplatelet	Anticoagulant	N/A	Medication	Prespecified outcome	N/a	No									No	No	No			No
494	JAMA	1996	Streptokinase for acute ischemic stroke with relationship to time of administration: Australian Streptokinase (ASK) Trial Study Group	Yes	No		No name	1992-1994	Australia	Multi	340	1	Both	Ischemic stroke within 4 hrs	Ischemic stroke	Streptokinase vs placebo	Streptokinase	N/A	N/A	TPA			Fibrinolytics	N/A	N/A	Medication	Prespecified outcome	N/a	No									No	No	No			No
495	JAMA	2014	Effect of the use of ambulance-based thrombolysis on time to thrombolysis in acute ischemic stroke: a randomized clinical trial	Yes	Yes	NCT01382862	PHANTOM-S	2011-2013	Europe	Multi	3668	3	Academic/government	Ischemic stroke within 4 hrs	Ischemic stroke	Regular care vs Stroke Emergency Unit Mobile	Location of stroke care	N/A	N/A	Care pathway			Care pathway	N/A	N/A	Other	Prespecified outcome	N/a	No									No	No	No			No
502	JAMA	2003	Aspirin and ticlopidine for prevention of recurrent stroke in black patients: a randomized trial	No	No		AAPS	1992-2001	United States/Canada	Multi	1809	3	Not specified	Ischemic stroke between 7 and 90 days prior	Ischemic stroke	ticlodipine vs aspirin	Aspirin	Ticlodipine	N/A	COX inhibitor	ADP receptor inhibitor		Antiplatelet	N/A	N/A	Medication	Prespecified outcome	Cr>2	Yes	>2		2						No	No	No			No
504	JAMA	2014	Effects of immediate blood pressure reduction on death and major disability in patients with acute ischemic stroke: the CATIS randomized clinical trial	Yes	Yes	NCT01840072	CATIS	2009-2013	Asia	Multi	2038	3	Both	Ischemic stroke in prior 48 hrs	Ischemic stroke	antihypertensive treatment (aimed at lowering systolic blood pressure by 10% to 25% within the first 24 hours after randomization, achieving blood pressure less than 140/90 mm Hg within 7 days, and maintaining this level during hospitalization) or to discontinue all antihypertensive medications (control) during hospitalization	BP target/control	N/A	N/A	Care pathway			Care pathway	N/A	N/A	Other	Prespecified outcome	N/a	No									No	No	No			No
531	JAMA	2000	Intravenous ancrod for treatment of acute ischemic stroke: the STAT study: a randomized controlled trial. Stroke Treatment with Ancrod Trial	No	No		STAT	1993-1998	United States/Canada	Multi	500	2	Industry	Ischemic stroke in prior 3 hrs	Ischemic stroke	Ancrod vs placebo	Ancrod	N/A	N/A	Defibrinogenating agent			Defibrinogenating agent	N/A	N/A	Medication	Prespecified outcome	N/a	No									No	No	No			No
534	JAMA	2004	Lowering homocysteine in patients with ischemic stroke to prevent recurrent stroke, myocardial infarction, and death: the Vitamin Intervention for Stroke Prevention (VISP) randomized controlled trial	No	No		VISP	1996-2003	United States/Canada	Multi	3680	3	Both	Ischemic stroke in prior 72 hrs	Ischemic stroke	High vs lose dose combination of folate/B6/B12	Folate/B6/B12	N/A	N/A	Vitamin supplementation			Supplement	N/A	N/A	Medication	Prespecified outcome	Renal insufficiency requiring dialysis	Yes									Yes	No	No			No	1.11	0.58
548	Lancet	1988	Haemodilution in acute stroke: results of the Italian haemodilution trial. Italian Acute Stroke Study Group	No	No		No name	1984-1986	Europe	Multi	1267	3	Not specified	Stroke in prior 12 hrs	Stroke	Hemodilution vs control	Hemodilution	N/A	N/A	Hemodilution			Hemodilution	N/A	N/A	Procedure	Prespecified outcome	N/a	No									No	No	No			No
559	Lancet	2001	Tinzaparin in acute ischaemic stroke (TAIST): a randomised aspirin-controlled trial	No	No		TAIST	1997-1999	Europe	Multi	1486	3	Not specified	Ischemic stroke in prior 48 hours	Ischemic stroke	High dose tinzaparin vs low dose tinzaparin vs aspirin	Aspirin	Tinzaparin	N/A	COX inhibitor	Heparin and derivatives		Antiplatelet	Anticoagulant	N/A	Medication	Prespecified outcome	Cr>3 x normal	Yes	Cr>3 x normal		3						No	No	No			No
563	Lancet	2000	Low molecular-weight heparin versus aspirin in patients with acute ischaemic stroke and atrial fibrillation: a double-blind randomised study. HAEST Study Group. Heparin in Acute Embolic Stroke Trial	No	No		HAEST	1996-1998	Europe	Multi	449	1	Both	Ischemic stroke in prior 30 hours	Ischemic stroke	LMWH vs aspirin	Aspirin	LMWH	N/A	COX inhibitor	Heparin and derivatives		Antiplatelet	Anticoagulant	N/A	Medication	Prespecified outcome	N/a	No									No	No	No			No
565	Lancet	2011	Terutroban versus aspirin in patients with cerebral ischaemic events (PERFORM): a randomised, double-blind, parallel-group trial	No	Yes	ISRCTN66157730	PERFORM	2006-2008	Europe	Multi	19120	4	Industry	Ischemic stroke in prior 8 months or TIA in prior 8 days	Ischemic stroke or TIA	terutroban vs aspirin	Aspirin	Selective thromboxane-prostaglandin receptor antagonist	N/A	COX inhibitor	Thromboxane inhibitor		Antiplatelet	N/A	N/A	Medication	Prespecified outcome	CrCl<30	No				<30	1				No	No	No			No
577	Lancet	2004	Aspirin and clopidogrel compared with clopidogrel alone after recent ischaemic stroke or transient ischaemic attack in high-risk patients (MATCH): randomised, double-blind, placebo-controlled trial	No	No		MATCH	2000-2002	Europe	Multi	7599	4	Industry	TIA or ischemic stroke within 3 months	Ischemic stroke or TIA	Aspirin and clopidogrel vs clopidogrel and placebo	Aspirin	Clopidogrel	N/A	COX inhibitor	ADP receptor inhibitor		Antiplatelet	N/A	N/A	Medication	Prespecified outcome	N/a	No									No	No	No			No
580	Lancet	2012	Magnesium for aneurysmal subarachnoid haemorrhage (MASH-2): a randomised placebo-controlled trial	No	Yes	ISRCTN 68742385	MASH-2	2004-2011	Europe	Multi	1204	3	Academic/government	SAH	SAH	Magnesium sulfate vs placebo	Magnesium	N/A	N/A	Magnesium			Magnesium	N/A	N/A	Medication	Prespecified outcome	Cr>1.7	Yes	>1.7		1						No	No	No			No
588	Lancet	2006	Aspirin plus dipyridamole versus aspirin alone after cerebral ischaemia of arterial origin (ESPRIT): randomised controlled trial	No	Yes	NCT00161070	ESPRIT	1997-2005	Europe	Multi	2763	3	Academic/government	TIA or ischemic stroke within 6 months	Ischemic stroke or TIA	Aspirin and dipyridamole vs aspirin only	Aspirin	Dipyridamole	N/A	COX inhibitor	PDE inhibitor		Antiplatelet	N/A	N/A	Medication	Prespecified outcome	N/a	No									No	No	No			No
621	Lancet	2002	International Subarachnoid Aneurysm Trial (ISAT) of neurosurgical clipping versus endovascular coiling in 2143 patients with ruptured intracranial aneurysms: a randomised trial	No	No		ISAT	1997-2002	Europe	Multi	2143	3	Academic/government	SAH due to intracranial aneurysm within 28 days	SAH	Neurosurgical clipping vs endovascular coiling	Neurosurgical clipping	Endovascular coiling	N/A	Endovascular treatment			Endovascular treatment	N/A	N/A	Procedure	Prespecified outcome	N/a	No									No	No	No			No
625	Lancet	2004	Magnesium for acute stroke (Intravenous Magnesium Efficacy in Stroke trial): randomised controlled trial	No	Yes	ISRCTN19943732	IMAGES	1997-2003	Europe	Multi	2589	3	Academic/government	Ischemic stroke within 1 hrs	Ischemic stroke	Magnesium sulfate vs placebo	Magnesium	N/A	N/A	Magnesium			Magnesium	N/A	N/A	Medication	Prespecified outcome	Cr >2.3	Yes	>2.3		2						No	No	No			No
631	Lancet	2006	30 day results from the SPACE trial of stent-protected angioplasty versus carotid endarterectomy in symptomatic patients: a randomised non-inferiority trial	No	Yes	ISRCTN57874028	SPACE	2001-2006	Europe	Multi	1200	3	Both	TIA or ischemic stroke within 180 days	Ischemic stroke or TIA	Carotid artery stenting vs carotid endarterectomy	Vascular stenting	Endarterectomy	N/A	Endovascular treatment			Endovascular treatment	N/A	N/A	Procedure	Prespecified outcome	N/a	No									No	No	No			No
634	Lancet	2012	The benefits and harms of intravenous thrombolysis with recombinant tissue plasminogen activator within 6 h of acute ischaemic stroke (the third international stroke trial [IST-3]): a randomised controlled trial	Yes	Yes	ISRCTN25765518	IST-3	2005-2010	Europe	Multi	3035	3	Academic/government	Ischemic stroke within 6 hrs	Ischemic stroke	IV tTPA vs placebo	TPA	N/A	N/A	TPA			Fibrinolytics	N/A	N/A	Medication	Prespecified outcome	N/a	No									No	No	No			No
635	Lancet	2011	The angiotensin-receptor blocker candesartan for treatment of acute stroke (SCAST): a randomised, placebo-controlled, double-blind trial	No	Yes	NCT00120003	SCAST	2005-2010	Europe	Multi	2029	3	Both	Ischemic or hemorrhagic stroke within 30 hrs	Ischemic stroke or ICH	Candesartan vs placebo	Candesartan	N/A	N/A	ARB			ARB	N/A	N/A	Medication	Prespecified outcome	Cr women ≥ 1.7; men ≥ 2	Yes	Women ≥ 1.7; men ≥ 2		1						No	No	No			Yes	0.93	0.25
646	Lancet	2015	The Preventive Antibiotics in Stroke Study (PASS): a pragmatic randomised open-label masked endpoint clinical trial	No	Yes	ISRCTN66140176	PASS	2010-2014	Europe	Multi	2550	3	Academic/government	Ischemic or hemorrhagic stroke within 24 hrs	Ischemic stroke or ICH	Ceftriaxone x 4 days + standard care vs standard care only	Ceftriaxone	N/A	N/A	Antibiotic			Antibiotic	N/A	N/A	Medication	Prespecified outcome	N/a	No									No	No	No			No
676	Lancet Neurol	2009	Intravenous desmoteplase in patients with acute ischaemic stroke selected by MRI perfusion-diffusion weighted imaging or perfusion CT (DIAS-2): a prospective, randomised, double-blind, placebo-controlled study	No	Yes	NCT00111852	DIAS-2	2005-2007	Europe	Multi	193	1	Industry	Ischemic stroke	Ischemic stroke	90 μg/kg desmoteplase vs 125 μg/kg desmoteplase vs placebo	Desmoteplase	N/A	N/A	TPA			Fibrinolytics	N/A	N/A	Medication	Prespecified outcome	N/a	No									No	No	No			No
698	Lancet Neurol	2009	Controlling hypertension and hypotension immediately post-stroke (CHHIPS): a randomised, placebo-controlled, double-blind pilot trial	Yes	Yes	N0484128008	CHHIPS	2005-2007	Europe	Multi	179	1	Academic/government	Ischemic or hemorrhagic stroke within 36 hrs	Ischemic stroke or ICH	Labetalol vs lisinopril vs placebo	Lisinopril	Labetalol	N/A	ACEI	BB		ACEI	BB	N/A	Medication	Prespecified outcome	N/a	No									No	No	No			No
699	Lancet Neurol	2010	Effects of antihypertensive treatment after acute stroke in the Continue or Stop Post-Stroke Antihypertensives Collaborative Study (COSSACS): a prospective, randomised, open, blinded-endpoint trial	Yes	Yes	ISRCTN89712435	COSSACS	2003-2009	Europe	Multi	763	2	Academic/government	Ischemic or hemorrhagic stroke within 48 hrs	Ischemic stroke or ICH	Continue vs stop antiHTN medications	BP target/control	N/A	N/A	Care pathway			Care pathway	N/A	N/A	Other	Prespecified outcome	N/a	No									No	No	No			No
738	N Engl J Med	2011	Stenting versus aggressive medical therapy for intracranial arterial stenosis	No	Yes	NCT00576693	SAMMPRIS	2008-2011	United States/Canada	Multi	451	1	Both	TIA or ischemic stroke within the previous 1 month	Ischemic stroke or TIA	Percutaneous transluminal angioplasty and stenting vs medical therapy	Percutaneous transluminal angioplasty	N/A	N/A	Endovascular treatment			Endovascular treatment	N/A	N/A	Both medication and procedure	Prespecified outcome	Dialysis, SCr > 3	Yes	>3		3						Yes	No	No			No
760	N Engl J Med	2012	Closure or medical therapy for cryptogenic stroke with patent foramen ovale	No	Yes	NCT00201461	CLOSURE I	2003-2008	United States/Canada	Multi	447	1	Industry	TIA or ischemic stroke within the previous 6 months	Ischemic stroke or TIA	Transcatheter placement of STARFlex device to close a patent foramen ovale vs aspirin and/or coumadin	PFO closure	Aspirin	Warfarin	PFO closure	COX inhibitor	Coumarin	PFO closure	Anticoagulant	Antiplatelet	Both medication and procedure	Prespecified outcome	SCr > 2	Yes	>2		2						No	No	No			No
780	N Engl J Med	1995	Low-molecular-weight heparin for the treatment of acute ischemic stroke	Yes	No		No name	1992-1994	Europe	Multi	308	1	Not specified	Acute Ischemic Stroke	Ischemic stroke	High dose LMWH vs low dose LMWH vs placebo	LMWH	N/A	N/A	Heparin and derivatives			Anticoagulant	N/A	N/A	Medication	Prespecified outcome	N/a	No									No	No	No			No
822	N Engl J Med	2015	Prehospital use of magnesium sulfate as neuroprotection in acute stroke	No	Yes	NCT00059332	FAST-MAG	2005-2012	United States/Canada	Multi	1700	3	Not specified	Stroke	Stroke	Magnesium sulfate vs placebo	Magnesium	N/A	N/A	Magnesium			Magnesium	N/A	N/A	Medication	Prespecified outcome	Dialysis, chronic SCr > 3	Yes	>3		3						Yes	No	No			No
843	N Engl J Med	2013	Clopidogrel with aspirin in acute minor stroke or transient ischemic attack	No	Yes	NCT00979589	CHANCE	2009-2012	Asia	Multi	5170	4	Academic/government	TIA or acute minor ischemic stroke	Ischemic stroke or TIA	Clopidogrel + aspirin vs aspirin + placebo	Aspirin	Clopidogrel	N/A	COX inhibitor	ADP receptor inhibitor		Antiplatelet	N/A	N/A	Medication	Prespecified outcome	Severe renal insufficiency	Yes								Severe renal insufficiency	No	Yes	No			No
873	Neurology	2004	Triflusal vs aspirin for prevention of cerebral infarction: a randomized stroke study	No	No		TAPIRSS	1996-1997	South America	Multi	431	1	Not specified	TIA or ischemic stroke within the previous 6 months	Ischemic stroke or TIA	Triflusal vs aspirin	Aspirin	Triflusal	N/A	COX inhibitor			Antiplatelet	N/A	N/A	Medication	Prespecified outcome	Renal failure	Yes								Renal failure	No	Yes	No			No
1060	Stroke	2000	The rtPA (alteplase) 0- to 6-hour acute stroke trial, part A (A0276g) : results of a double-blind, placebo-controlled, multicenter study. Thromblytic therapy in acute ischemic stroke study investigators	No	No		TTAISS	1991-1993	United States/Canada	Multi	142	1	Industry	Acute Ischemic Stroke	Ischemic stroke	0.9 mg/kg IV rtPA vs placebo	TPA	N/A	N/A	TPA			Fibrinolytics	N/A	N/A	Medication	Prespecified outcome	N/a	No									No	No	No			No
1090	Stroke	2001	Treatment of acute ischemic stroke with the low-molecular-weight heparin certoparin: results of the TOPAS trial. Therapy of Patients With Acute Stroke (TOPAS) Investigators	No	No		TOPAS	1996-1998	Europe	Multi	404	1	Industry	Acute Ischemic Stroke	Ischemic stroke	3000 U anti–factor Xa (aXa) certoparin once daily (treatment group 1) vs 3000 U aXa twice daily (group 2) vs 5000 U aXa twice daily (group 3) vs and 8000 U aXa twice daily (group 4)	Certoparin	N/A	N/A	Heparin and derivatives			Anticoagulant	N/A	N/A	Medication	Prespecified outcome	Severe renal disease	Yes								Severe renal disease	No	Yes	No			No
1300	Stroke	2014	Randomized controlled trial of early rehabilitation after intracerebral hemorrhage stroke: difference in outcomes within 6 months of stroke	Yes	Yes	ChiCTR-TRC-13004039	No name	2010-2013	Asia	Multi	243	1	Academic/government	Acute ICH	ICH	Early rehabilitation plus standard care vs standard care only	Early rehabilitation	N/A	N/A	Care pathway			Care pathway	N/A	N/A	Other	Prespecified outcome	N/a	No									No	No	No			No
1305	Stroke	2007	Safety and tolerability of NXY-059 for acute intracerebral hemorrhage: the CHANT Trial	No	Yes	NCT00075959	CHANT	2004-2005	United States/Canada	Multi	607	2	Industry	Acute ICH	ICH	NXY-059 vs placebo	NXY-059	N/A	N/A	Free radical-trapping agent			Free radical-trapping agent	N/A	N/A	Medication	Prespecified outcome	CrCl≤30	Yes				≤30	1				No	No	No			No
1307	Stroke	2012	Randomized trial of clazosentan in patients with aneurysmal subarachnoid hemorrhage undergoing endovascular coiling	No	Yes	NCT00940095	CONSCIOUS-3	2009-2010	United States/Canada	Multi	577	2	Industry	Aneurysmal subarachnoid hemorrhage caused by ruptured saccular aneurysm, which was secured by endovascular coiling	SAH	Intravenous clazosentan (5 or 15 mg/h) vs placebo for up to 14 days postaSAH	Clazosentan	N/A	N/A	Endothelin receptor antagonist			Endothelin receptor antagonist	N/A	N/A	Medication	Prespecified outcome	Cr≥2.5	Yes	≥2.5		2						No	No	No			No
1611	JAMA	2016	Effect of Conscious Sedation vs General Anesthesia on Early Neurological Improvement Among Patients With Ischemic Stroke Undergoing Endovascular Thrombectomy: A Randomized Clinical Trial	No	Yes	NCT02126085	SIESTA	2014-2016	Europe	Single	150	1	Academic/government	Acute Ischemic Stroke	Ischemic stroke	Intubation vs non-intubation for endovascular treatment	Anesthesia plan	N/A	N/A	Anesthesia plan			Anesthesia plan	N/A	N/A	Other	Prespecified outcome	N/a	No									No	No	No			No
1616	Lancet	2016	Platelet transfusion versus standard care after acute stroke due to spontaneous cerebral haemorrhage associated with antiplatelet therapy (PATCH): a randomised, open-label, phase 3 trial	No	Yes	NTR1303	PATCH	2009-2015	Europe	Multi	190	1	Academic/government	ICH within 6 hrs	ICH	standard care or platelet transfusion plus standard care	Platelet transfusion	N/A	N/A	Platelet transfusion			Platelet transfusion	N/A	N/A	Medication	Prespecified outcome	N/a	No									No	No	No			No
1620	Lancet	2015	Prophylactic antibiotics after acute stroke for reducing pneumonia in patients with dysphagia (STROKE-INF): a prospective, cluster-randomised, open-label, masked endpoint, controlled clinical trial	No	Yes	ISRCTN37118456	STROKE-INF	2008-2014	Europe	Multi	1217	3	Academic/government	Ischemic or hemorrhagic stroke within 48 hrs	Ischemic stroke or ICH	prophylactic antibiotics for 7 days plus standard stroke unit care or standard stroke unit care only	Antibiotics	N/A	N/A	Antibiotic			Antibiotic	N/A	N/A	Medication	Prespecified outcome	N/a	No									No	No	No			No
1631	N Engl J Med	2016	Low-Dose versus Standard-Dose Intravenous Alteplase in Acute Ischemic Stroke	Yes	Yes	NCT01422616	ENCHANTED	2012-2015	Australia	Multi	3310	3	Academic/government	ICH within 4.5 hrs	ICH	low-dose with standard-dose intravenous alteplase	Alteplase	N/A	N/A	TPA			Fibrinolytics	N/A	N/A	Medication	Prespecified outcome	Renal failure	Yes								Renal failure	No	Yes	No			No
1633	N Engl J Med	2016	Ticagrelor versus Aspirin in Acute Stroke or Transient Ischemic Attack	No	Yes	NCT01994720	SOCRATES	2014-2015	United States/Canada	Multi	13199	4	Industry	TIA or ischemic stroke within 24 hrs	Ischemic stroke or TIA	ticagrelor vs aspirin	Aspirin	Ticagrelor	N/A	COX inhibitor	ADP receptor inhibitor		Antiplatelet	N/A	N/A	Medication	Prespecified outcome	Renal failure requiring dialysis	Yes									Yes	No	No			No
1635	N Engl J Med	2016	Pioglitazone after Ischemic Stroke or Transient Ischemic Attack	No	Yes	NCT00091949	IRIS	2005-2013	United States/Canada	Multi	3895	3	Academic/government	TIA or ischemic stroke within the previous 6 months	Ischemic stroke or TIA	Pioglitazone vs placebo	Pioglitazone	N/A	N/A	Thiazolidinedione			Thiazolidinedione	N/A	N/A	Medication	Prespecified outcome	N/a	No									No	No	No			No
1641	N Engl J Med	2016	Intensive Blood-Pressure Lowering in Patients with Acute Cerebral Hemorrhage	Yes	Yes	NCT01176565	ATACH-II	2011-2015	United States/Canada	Multi	1000	3	Academic/government	ICH within 4.5 hrs	ICH	systolic blood-pressure target of 110 to 139 mm Hg (intensive treatment) vs a target of 140 to 179 mm Hg (standard treatment)	BP target/control	N/A	N/A	Care pathway			Care pathway	N/A	N/A	Other	Prespecified outcome	N/a	No									No	No	No			No
1655	Stroke	2015	Improving Adherence to Secondary Stroke Prevention Strategies Through Motivational Interviewing: Randomized Controlled Trial	No	Yes	ACTRN12610000715077	No name	2011-2012	Australia	Single	386	1	Academic/government	Stroke in prior 28 days	Stroke	motivational interviewing vs usual care	Care pathway	N/A	N/A	Care pathway			Care pathway	N/A	N/A	Other	Prespecified outcome	N/a	No									No	No	No			No
1674	Stroke	2015	Multidomain Lifestyle Interventions for the Prevention of Cognitive Decline After Ischemic Stroke: Randomized Trial	No	Yes	NCT01109836	ASPIS	2010-2012	Europe	Multi	101	1	Industry	Ischemic stroke in prior 3 months	Ischemic stroke	Motivation and lifestyle intervention vs usual care	Care pathway	N/A	N/A	Care pathway			Care pathway	N/A	N/A	Other	Prespecified outcome	Severe renal insufficiency	Yes								Severe renal insufficiency	No	Yes	No			No
1676	Stroke	2016	Cerebrolysin and Recovery After Stroke (CARS): A Randomized, Placebo-Controlled, Double-Blind, Multicenter Trial	No	Yes	www.clinicaltrialsregister.eu 2007-000870-21	CARS	2008-2010	Europe	Multi	208	1	Industry	Ischemic stroke within 72 hrs	Ischemic stroke	Cerebrolysin versus placebo	Peptide	N/A	N/A	Peptide			Peptide	N/A	N/A	Medication	Prespecified outcome	Advanced kidney disease	Yes								Advanced kidney disease	No	Yes	No			No
1696	N Engl J Med	2014	Cryptogenic Stroke and Underlying Atrial Fibrillation	No	Yes	NCT00924638	CRYSTAL AF	2009-2012	Europe	Multi	441	1	Industry	TIA or ischemic stroke within the previous 2 months	Ischemic stroke or TIA	insertable cardiac monitor vs usual monitoring	Insertable cardiac monitoring	N/A	N/A	Insertable cardiac monitoring			Insertable cardiac monitoring	N/A	N/A	Procedure	Prespecified outcome	N/a	No									No	No	No			No
1698	Lancet	2015	Efficacy of nitric oxide, with or without continuing antihypertensive treatment, for management of high blood pressure in acute stroke (ENOS): a partial-factorial randomised controlled trial	No	Yes	NCT00989716, ISRCTN99414122	ENOS	2001-2013	Europe	Multi	4011	3	Academic/government	Stroke within 48 hrs	Stroke	Transdermal glyceryl trinitrate patch vs no	Transdermal glyceryl trinitrate	N/A	N/A	Nitroglycerin			Nitroglycerin	N/A	N/A	Medication	Prespecified outcome	Cr>3 x normal	Yes	Cr>3 x normal		3						No	No	No			No
1699	Lancet Neurol	2015	Alteplase versus tenecteplase for thrombolysis after ischaemic stroke (ATTEST): a phase 2, randomised, open-label, blinded endpoint study	No	Yes	NCT01472926	ATTEST	2012-2013	Europe	Single	104	1	Academic/government	Ischemic stroke within 4.5 hrs	Ischemic stroke	Tenecteplase vs alteplase	TPA	N/A	N/A	TPA			Fibrinolytics	N/A	N/A	Medication	Prespecified outcome	GFR<30	Yes						<30	1		No	No	No			No
1700	Stroke	2013	Chinese medicine neuroaid efficacy on stroke recovery: a double-blind, placebo-controlled, randomized study	No	Yes	NCT00554723	CHIMES	2007-2012	Asia	Multi	1100	3	Both	Ischemic stroke within 72 hrs	Ischemic stroke	MLC601 vs placebo	MLC601	N/A	N/A	Traditional chinese medicine			Traditional chinese medicine	N/A	N/A	Medication	Part of safety/events monitoring	Cr>2.6	Yes	Cr>2.6		2						No	No	No			No
1704	N Engl J Med	2013	Endovascular treatment for acute ischemic stroke	No	Yes	NCT00640367	SYNTHESIS	2008-2012	Europe	Multi	362	1	Academic/government	Ischemic stroke within 4.5 hrs	Ischemic stroke	endovascular therapy (intraarterial thrombolysis with recombinant tissue plasminogen activator [t-PA], mechanical clot disruption or retrieval, or a combination of these approaches) or intravenous t-PA	Endovascular treatment	TPA	N/A	Endovascular treatment	TPA		Endovascular treatment	Fibrinolytics	N/A	Both medication and procedure	Prespecified outcome	N/a	No									No	No	No			No
[truncated: 33 more columns]

## Sheet: Data extraction_IandII
Report - ID	Report - Journal	Report - Year	Report - Title	Is this a report of a trial of therapies that are class I or II recommendations? (yes, no)	Trial Protocol Registered (Yes, No)	Trial - Registration number	Trial - Name	Recruitment period	Location by continent of first author - United States/Canada, Europe, South America, Asia, Australia	Single- or multi-centered	Total number of participants randomized	Trial randomization size (1=100-499, 2=500-999, 3=1000-4999, 4=5000 or more)	Trial funding source - academic/government, industry, both, not specified	Specific diagnosis category	Moderate diagnosis category	Intervention arms - describe	Specific therapeutic class - 1	Specific therapeutic class - 2	Specific therapeutic class - 3	Moderate therapeutic class - 1	Moderate therapeutic class - 2	Moderate therapeutic class - 3	Broad therapeutic class - 1	Broad therapeutic class - 2	Broad therapeutic class - 3	Therapeutic class - procedure vs medication vs other vs both medication and procedure	How were mortality outcomes integrated - prespecified outcome, part of safety/events monitoring, unspecified but reported	(RAW) If patients with renal disease were explicitly excluded, what was the criterion for exclusion - describe Note: if there was no restriction on enrollment based on renal function, write "No restriction related to renal function"	Was renal disease an exclusion criterion in the index report OR the methods report OR the registered protocol (if available)	If yes and metric was creatinine (mg/dL), describe	If yes and metric was creatinine (μmol/L), describe	Creatinine (1 is > 1.3-2.0 mg/dL; 2 is ≥ 2.0-3.0 mg/dL; 3 is ≥ 3.0	If yes and metric was CrCl (ml/min; Cockcroft–Gault equation), describe	CrCl (1 is ≤ 30, 2 is ≤ 60)	If yes and metric was eGFR (ml/min/1.73 m2; MDRD), describe	eGFR (1 is ≤ 30; 2 is ≤ 60)	If yes and metric was qualitative, describe	Renal replacement therapy mentioned as exclusion criterion (Yes, No)	Nonspecific exclusion on basis of renal disease (Yes, No)	Was renal disease an inclusion criterion in the index report OR the methods report OR the registered protocol (if available)	If yes, describe	If patients with renal disease were explicitly included, what were the reported measures of kidney disease based on the index report (prevalence of kidney disease, means or medians of creatinine clearance, GFR or creatinine)	Were indices of renal function reported - yes, no	Among participants, what was the mean creatinine in mg/dl	Among participants, what was the SD creatinine in mg/dl	Among participants, what was the mean creatinine in μmol/l	Among participants, what was the SD creatinine in μmol/l	Among participants, what was the median creatinine in mg/dl	Among participants, what was the IQR creatinine in mg/dl
470	J Intern Med	2003	Aspirin in the prevention of progressing stroke: a randomized controlled study	Yes	No		No name	1988-1992	Europe	Multi	441	1	Academic/government	Ischemic stroke in prior 48 hrs	Ischemic stroke	Aspirin vs placebo	Aspirin	N/A	N/A	COX inhibitor			Antiplatelet	N/A	N/A	Medication	Prespecified outcome	N/a	No									No	No	No			No
552	Lancet	2001	Randomised trial of a perindopril-based blood-pressure-lowering regimen among 6,105 individuals with previous stroke or transient ischaemic attack	Yes	No		PROGRESS		Australia	Multi	6105	4	Both	Stroke or TIA in prior 5 yrs	Stroke or TIA	perindopril vs placebo	Perindropril	N/A	N/A	ACEI			ACEI	N/A	N/A	Medication	Prespecified outcome	N/a	No									No	No	No			No
599	Lancet	2000	Alternative strategies for stroke care: a prospective randomised controlled trial	Yes	No		No name	1995-1999	Europe	Multi	457	1	Academic/government	Stroke in prior 72 hrs	Stroke	stroke unit care vs domiciliary care	Location of stroke care	N/A	N/A	Care pathway			Care pathway	N/A	N/A	Other	Prespecified outcome	N/a	No									No	No	No			No
615	Lancet	2005	Early surgery versus initial conservative treatment in patients with spontaneous supratentorial intracerebral haematomas in the International Surgical Trial in Intracerebral Haemorrhage (STICH): a randomised trial	Yes	No		STICH	1998-2003	Europe	Multi	1033	3	Academic/government	ICH in prior 72 hrs	ICH	early surgery vs initial conservative treatment	Initial management of ICH	N/A	N/A	Care pathway			Care pathway	N/A	N/A	Other	Prespecified outcome	N/a	No									No	No	No			No
616	Lancet	2013	Early surgery versus initial conservative treatment in patients with spontaneous supratentorial lobar intracerebral haematomas (STICH II): a randomised trial	Yes	Yes	ISRCTN22153967	STICH II	2007-2012	Europe	Multi	601	2	Academic/government	ICH in prior 48 hrs	ICH	early surgery vs initial conservative treatment	Initial management of ICH	N/A	N/A	Care pathway			Care pathway	N/A	N/A	Other	Prespecified outcome	N/a	No									No	No	No			No
617	Lancet	2011	Implementation of evidence-based treatment protocols to manage fever, hyperglycaemia, and swallowing dysfunction in acute stroke (QASC): a cluster randomised controlled trial	Yes	Yes	ACTRN12608000563369	QASC	2005-2010	Australia	Multi	1696	3	Academic/government	Stroke in prior 48 hrs	Stroke	multidisciplinary intervention targeting evidence-based management of fever, hyperglycaemia, and swallowing dysfunction vs standard care	Fever, hyperglycemia, swallowing therapy	N/A	N/A	Peri-stroke care			Care pathway	N/A	N/A	Other	Prespecified outcome	N/a	No									No	No	No			No
652	Lancet	2012	Early administration of aspirin in patients treated with alteplase for acute ischaemic stroke: a randomised controlled trial	Yes	Yes	NTR822	ARTIS	2008-2011	Europe	Multi	642	2	Academic/government	Ischemic stroke	Ischemic stroke	aspirin + alteplase vs alteplase alone	Aspirin	Alteplase	N/A	COX inhibitor	TPA		Antiplatelet	Fibrinolytics	N/A	Medication	Prespecified outcome	N/a	No									No	No	No			No
662	Lancet Neurol	2006	Behavioural intervention for dysphagia in acute stroke: a randomised controlled trial	Yes	Yes	NCT00257764	No name	1996-1999	Australia	Single	306	1	Academic/government	Stroke in prior 7 days	Stroke	usual care vs standard low-intensity swallowing treatment vs standard high-intensity swallowing treatment	Swallowing therapy	N/A	N/A	Peri-stroke care			Care pathway	N/A	N/A	Other	Prespecified outcome	N/a	No									No	No	No			No
677	Lancet Neurol	2007	Medium intensity oral anticoagulants versus aspirin after cerebral ischaemia of arterial origin (ESPRIT): a randomised controlled trial	Yes	Yes	NCT00161070	ESPRIT	1997-2005	Europe	Multi	1089	3	Both	TIA or ischemic stroke in prior 6 months	Ischemic stroke or TIA	Warfarin vs aspirin	Aspirin	Warfarin	N/A	COX inhibitor	Coumarin		Antiplatelet	Anticoagulant	N/A	Medication	Prespecified outcome	N/a	No									No	No	No			No
705	Lancet Neurol	2012	Diagnosis and treatment of patients with stroke in a mobile stroke unit versus in hospital: a randomised controlled trial	Yes	Yes	NCT00792220	No name	2008-2011	Europe	Single	100	1	Both	Ischemic stroke in prior 2.5 hrs	Ischemic stroke	Regular care vs Stroke Emergency Unit Mobile	Location of stroke care	N/A	N/A	Care pathway			Care pathway	N/A	N/A	Other	Part of safety/events monitoring	N/a	No									No	No	No			No
708	Lancet Neurol	2007	Low-molecular-weight heparin compared with aspirin for the treatment of acute ischaemic stroke in Asian patients with large artery occlusive disease: a randomised study	Yes	No		No name	2001-2004	Asia	Multi	603	2	Academic/government	Ischemic stroke in prior 48 hrs	Ischemic stroke	LMWH vs aspirin	Aspirin	LMWH	N/A	COX inhibitor	Heparin and derivatives		Antiplatelet	Anticoagulant	N/A	Medication	Prespecified outcome	Cr>2.26	Yes	>2.26		2						No	No	No			No
709	N Engl J Med	1995	Tissue plasminogen activator for acute ischemic stroke. The National Institute of Neurological Disorders and Stroke rt-PA Stroke Study Group	Yes	No		No name	1991-1994	United States/Canada	Multi	624	2	Academic/government	Ischemic stroke in prior 3 hrs	Ischemic stroke	Alteplase vs placebo	Alteplase	N/A	N/A	TPA			Fibrinolytics	N/A	N/A	Medication	Part of safety/events monitoring	N/a	No									No	No	No			No
710	N Engl J Med	1996	Thrombolytic therapy with streptokinase in acute ischemic stroke. The Multicenter Acute Stroke Trial--Europe Study Group	Yes	Yes		MAST-E	1992-1994	Europe	Multi	310	1	Academic/government	Ischemic stroke in prior 6 hrs	Ischemic stroke	Streptokinase vs placebo	Streptokinase	N/A	N/A	TPA			Fibrinolytics	N/A	N/A	Medication	Prespecified outcome	N/a	No									No	No	No			No
715	N Engl J Med	2004	Ultrasound-enhanced systemic thrombolysis for acute ischemic stroke	Yes	No		CLOTBUST		United States/Canada	Multi	126	1	Both	Ischemic stroke in prior 3 hrs	Ischemic stroke	TPA with transcranial Doppler ultrasonography vs without	US waves	N/A	N/A	US waves			US waves	N/A	N/A	Procedure	Prespecified outcome	N/a	No									No	No	No			No
717	N Engl J Med	2006	High-dose atorvastatin after stroke or transient ischemic attack	Yes	Yes	NCT00147602	SPARCL	1998-2001	United States/Canada	Multi	4731	3	Industry	Ischemic stroke or TIA in prior 6 months	Ischemic stroke or TIA	Atorvastatin vs placebo	Statin	N/A	N/A	Statin			Statin	N/A	N/A	Medication	Prespecified outcome	Severe renal dysfunction or nephrotic syndrome	Yes								Severe renal dysfunction or nephrotic syndrome	Yes	Yes	No			No
725	N Engl J Med	2012	Effects of clopidogrel added to aspirin in patients with recent lacunar stroke	Yes	Yes	NCT00059306	SPS3	2003-2011	United States/Canada	Multi	3020	3	Both	Ischemic stroke in prior 6 months	Ischemic stroke	Aspirin plus placebo vs aspirin plus plavix, higher BP target vs lower BP target	Aspirin	Clopidogrel	BP target/control	COX inhibitor	PDE inhibitor	Care pathway	Antiplatelet	Care pathway	N/A	Medication, Other	Prespecified outcome	GFR<40	Yes						<40	2		No	No	No			No
733	N Engl J Med	2013	Endovascular therapy after intravenous t-PA versus t-PA alone for stroke	Yes	Yes	NCT00359424	IMSIII	2006-2012	United States/Canada	Multi	656	2	Both	Ischemic stroke in prior 3 hrs	Ischemic stroke	Endovascular treatment + TPA vs TPA alone	Endovascular treatment	N/A	N/A	Endovascular treatment			Endovascular treatment	N/A	N/A	Procedure	Prespecified outcome	HD or PD	Yes									Yes	No	No			No
739	N Engl J Med	2005	Comparison of warfarin and aspirin for symptomatic intracranial arterial stenosis	Yes	No		WASID	1999-2003	United States/Canada	Multi	569	2	Academic/government	Ischemic stroke or TIA in prior 90 days	Ischemic stroke or TIA	Warfarin vs aspirin	Aspirin	Warfarin	N/A	COX inhibitor	Coumarin		Antiplatelet	Anticoagulant	N/A	Medication	Prespecified outcome	N/a	No									No	No	No			No
766	N Engl J Med	2015	Randomized assessment of rapid endovascular treatment of ischemic stroke	Yes	Yes	NCT01778335	ESCAPE	2013-2014	United States/Canada	Multi	316	1	Both	Ischemic stroke in prior 12 hrs	Ischemic stroke	Endovascular treatment vs control	Endovascular treatment	N/A	N/A	Endovascular treatment			Endovascular treatment	N/A	N/A	Procedure	Prespecified outcome	N/a	No									No	No	No			No
770	N Engl J Med	2008	Thrombolysis with alteplase 3 to 4.5 hours after acute ischemic stroke	Yes	Yes	NCT00153036	ECASS	2003-2007	Europe	Multi	821	2	Industry	Ischemic stroke in prior 4 hrs	Ischemic stroke	Alteplase vs placebo	Alteplase	N/A	N/A	TPA			Fibrinolytics	N/A	N/A	Medication	Part of safety/events monitoring	N/a	No									No	No	No			No
805	N Engl J Med	2001	A comparison of warfarin and aspirin for the prevention of recurrent ischemic stroke	Yes	No		WARSS		United States/Canada	Multi	2206	3	Academic/government	Ischemic stroke in prior 30 days	Ischemic stroke	Warfarin vs aspirin	Aspirin	Warfarin	N/A	COX inhibitor	Coumarin		Antiplatelet	Anticoagulant	N/A	Medication	Prespecified outcome	N/a	No									No	No	No			No
819	N Engl J Med	2008	Aspirin and extended-release dipyridamole versus clopidogrel for recurrent stroke	Yes	Yes	NCT00153062	PRoFESS	2003-2008	United States/Canada	Multi	20332	4	Industry	Ischemic stroke in prior 90 days	Ischemic stroke	ASA + dipyridamole vs coumadin	Aspirin	Warfarin	Dipyridamole	COX inhibitor	Coumarin	PDE inhibitor	Antiplatelet	Anticoagulant	N/A	Medication	Prespecified outcome	Renal artery stenosis, CrCl<36ml/min, Cr>3 mg/dl	Yes	>3		3	<36	2			Renal artery stenosis	No	Yes	No			No
859	N Engl J Med	2013	Rapid blood-pressure lowering in patients with acute intracerebral hemorrhage	Yes	Yes	NCT00716079	INTERACT2	2008-2012	Australia	Multi	2839	3	Academic/government	ICH in prior 6 hrs	ICH	Intensive vs guideline-recommended BP lowering treatment	BP target/control	N/A	N/A	Care pathway			Care pathway	N/A	N/A	Other	Prespecified outcome	Severe renal failure	Yes								Severe renal failure	No	Yes	No			No
953	Stroke	1987	High-dose acetylsalicylic acid after cerebral infarction. A Swedish Cooperative Study	Yes	No		No name	1978-1982	Europe	Multi	505	2	Industry	Ischemic stroke in prior 3 wks	Ischemic stroke	ASA vs placebo	Aspirin	N/A	N/A	COX inhibitor			Antiplatelet	N/A	N/A	Medication	Prespecified outcome	N/a	No									No	No	No			No
974	Stroke	2014	Clopidogrel plus aspirin versus warfarin in patients with stroke and aortic arch plaques	Yes	Yes	NCT00235248	ARCH	2002-2010	Australia	Multi	349	1	Both	TIA or ischemic stroke or peripheral embolism in prior 6 months	Ischemic stroke or TIA	ASA+plavix vs warfarin	Aspirin	Clopidogrel	Warfarin	COX inhibitor	ADP receptor inhibitor	Coumarin	Antiplatelet	Anticoagulant	N/A	Medication	Prespecified outcome	N/a	No									No	No	No			No
1017	Stroke	1983	AICLA controlled trial of aspirin and dipyridamole in the secondary prevention of athero-thrombotic cerebral ischemia	Yes	No		AICLA	1975-1978	Europe	Multi	604	2	Industry	TIA or ischemic stroke	Ischemic stroke or TIA	asa vs asa + dipyridamole vs placebo	Aspirin	Dipyridamole	N/A	COX inhibitor	PDE inhibitor		Antiplatelet	N/A	N/A	Medication	Prespecified outcome	N/a	No									No	No	No			No
1096	Stroke	2011	Promoting thrombolysis in acute ischemic stroke	Yes	No		PRACTISE	2005-2007	Europe	Multi	5515	4	Academic/government	Ischemic stroke in prior 12 hrs	Ischemic stroke	Care pathway vs usual care	Care pathway	N/A	N/A	Care pathway			Care pathway	N/A	N/A	Other	Prespecified outcome	N/a	No									No	No	No			No
1257	Stroke	2000	Outcomes of early endovascular versus surgical treatment of ruptured cerebral aneurysms. A prospective randomized study	Yes	No		No name	1995-1997	Europe	Single	109	1	Academic/government	SAH due to intracranial aneurysm within 3 days	SAH	Surgical clipping vs endovascular repair	Surgical clipping	Endovascular repair	N/A	Endovascular treatment			Endovascular treatment	N/A	N/A	Procedure	Prespecified outcome	N/a	No									No	No	No			No
1271	Stroke	2004	Argatroban anticoagulation in patients with acute ischemic stroke (ARGIS-1): a randomized, placebo-controlled safety study	Yes	No		ARGIS-1	2001-2002	United States/Canada	Multi	171	1	Industry	Ischemic stroke in prior 12 hrs	Ischemic stroke	Argatroban vs placebo	Argatroban	N/A	N/A	Direct thrombin inhibitor			Anticoagulant	N/A	N/A	Medication	Part of safety/events monitoring	N/a	No									No	No	No			No
1367	Stroke	2007	Randomized trial of intraarterial infusion of urokinase within 6 hours of middle cerebral artery stroke: the middle cerebral artery embolism local fibrinolytic intervention trial (MELT) Japan	Yes	No		MELT	2002-2005	Asia	Multi	114	1	Academic/government	Ischemic stroke in prior 6 hrs	Ischemic stroke	urokinase vs placebo	Urokinase	N/A	N/A	TPA			Fibrinolytics	N/A	N/A	Medication	Prespecified outcome	N/a	No									No	No	No			No
1439	Stroke	2003	The ACCESS Study: evaluation of Acute Candesartan Cilexetil Therapy in Stroke Survivors	Yes	No		ACCESS		Europe	Multi	342	1	Industry	Ischemic stroke	Ischemic stroke	Candesartan vs placebo	Candesartan	N/A	N/A	ARB			ARB	N/A	N/A	Medication	Prespecified outcome	N/a	No									No	No	No			No
1440	Stroke	2005	Morbidity and Mortality After Stroke, Eprosartan Compared with Nitrendipine for Secondary Prevention: principal results of a prospective randomized controlled study (MOSES)	Yes	No		MOSES	1998-2002	Europe	Multi	1405	3	Industry	Stroke in prior 24 months	Stroke	eprosartan vs nitrendipine	Eprosartan	Nitrendipine	N/A	ARB	CCB		ARB	CCB	N/A	Medication	Prespecified outcome	N/a	No									No	No	No			Yes
1467	Stroke	2000	Randomized controlled trial of integrated (managed) care pathway for stroke rehabilitation	Yes	No		No name		Europe	Single	152	1	Academic/government	Stroke in prior 2 weeks	Stroke	Usual care vs clinical pathway care	Care pathway	N/A	N/A	Care pathway			Care pathway	N/A	N/A	Other	Prespecified outcome	N/a	No									No	No	No			No
166	BMC Med	2012	A cluster randomized trial to assess the effect of clinical pathways for patients with stroke: results of the clinical pathways for effective and appropriate care study	Yes	Yes	NCT00673491	CPEAC	2005-2007	Europe	Multi	476	1	Academic/government	Ischemic stroke within 24 hrs	Ischemic stroke	Usual care vs clinical pathway care	Care pathway	N/A	N/A	Care pathway			Care pathway	N/A	N/A	Other	Prespecified outcome	N/a	No									No	No	No			No
494	JAMA	1996	Streptokinase for acute ischemic stroke with relationship to time of administration: Australian Streptokinase (ASK) Trial Study Group	Yes	No		No name	1992-1994	Australia	Multi	340	1	Both	Ischemic stroke within 4 hrs	Ischemic stroke	Streptokinase vs placebo	Streptokinase	N/A	N/A	TPA			Fibrinolytics	N/A	N/A	Medication	Prespecified outcome	N/a	No									No	No	No			No
495	JAMA	2014	Effect of the use of ambulance-based thrombolysis on time to thrombolysis in acute ischemic stroke: a randomized clinical trial	Yes	Yes	NCT01382862	PHANTOM-S	2011-2013	Europe	Multi	3668	3	Academic/government	Ischemic stroke within 4 hrs	Ischemic stroke	Regular care vs Stroke Emergency Unit Mobile	Location of stroke care	N/A	N/A	Care pathway			Care pathway	N/A	N/A	Other	Prespecified outcome	N/a	No									No	No	No			No
504	JAMA	2014	Effects of immediate blood pressure reduction on death and major disability in patients with acute ischemic stroke: the CATIS randomized clinical trial	Yes	Yes	NCT01840072	CATIS	2009-2013	Asia	Multi	2038	3	Both	Ischemic stroke in prior 48 hrs	Ischemic stroke	antihypertensive treatment (aimed at lowering systolic blood pressure by 10% to 25% within the first 24 hours after randomization, achieving blood pressure less than 140/90 mm Hg within 7 days, and maintaining this level during hospitalization) or to discontinue all antihypertensive medications (control) during hospitalization	BP target/control	N/A	N/A	Care pathway			Care pathway	N/A	N/A	Other	Prespecified outcome	N/a	No									No	No	No			No
634	Lancet	2012	The benefits and harms of intravenous thrombolysis with recombinant tissue plasminogen activator within 6 h of acute ischaemic stroke (the third international stroke trial [IST-3]): a randomised controlled trial	Yes	Yes	ISRCTN25765518	IST-3	2005-2010	Europe	Multi	3035	3	Academic/government	Ischemic stroke within 6 hrs	Ischemic stroke	IV tTPA vs placebo	TPA	N/A	N/A	TPA			Fibrinolytics	N/A	N/A	Medication	Prespecified outcome	N/a	No									No	No	No			No
698	Lancet Neurol	2009	Controlling hypertension and hypotension immediately post-stroke (CHHIPS): a randomised, placebo-controlled, double-blind pilot trial	Yes	Yes	N0484128008	CHHIPS	2005-2007	Europe	Multi	179	1	Academic/government	Ischemic or hemorrhagic stroke within 36 hrs	Ischemic stroke or ICH	Labetalol vs lisinopril vs placebo	Lisinopril	Labetalol	N/A	ACEI	BB		ACEI	BB	N/A	Medication	Prespecified outcome	N/a	No									No	No	No			No
699	Lancet Neurol	2010	Effects of antihypertensive treatment after acute stroke in the Continue or Stop Post-Stroke Antihypertensives Collaborative Study (COSSACS): a prospective, randomised, open, blinded-endpoint trial	Yes	Yes	ISRCTN89712435	COSSACS	2003-2009	Europe	Multi	763	2	Academic/government	Ischemic or hemorrhagic stroke within 48 hrs	Ischemic stroke or ICH	Continue vs stop antiHTN medications	BP target/control	N/A	N/A	Care pathway			Care pathway	N/A	N/A	Other	Prespecified outcome	N/a	No									No	No	No			No
780	N Engl J Med	1995	Low-molecular-weight heparin for the treatment of acute ischemic stroke	Yes	No		No name	1992-1994	Europe	Multi	308	1	Not specified	Acute Ischemic Stroke	Ischemic stroke	High dose LMWH vs low dose LMWH vs placebo	LMWH	N/A	N/A	Heparin and derivatives			Anticoagulant	N/A	N/A	Medication	Prespecified outcome	N/a	No									No	No	No			No
1300	Stroke	2014	Randomized controlled trial of early rehabilitation after intracerebral hemorrhage stroke: difference in outcomes within 6 months of stroke	Yes	Yes	ChiCTR-TRC-13004039	No name	2010-2013	Asia	Multi	243	1	Academic/government	Acute ICH	ICH	Early rehabilitation plus standard care vs standard care only	Early rehabilitation	N/A	N/A	Care pathway			Care pathway	N/A	N/A	Other	Prespecified outcome	N/a	No									No	No	No			No
1631	N Engl J Med	2016	Low-Dose versus Standard-Dose Intravenous Alteplase in Acute Ischemic Stroke	Yes	Yes	NCT01422616	ENCHANTED	2012-2015	Australia	Multi	3310	3	Academic/government	ICH within 4.5 hrs	ICH	low-dose with standard-dose intravenous alteplase	Alteplase	N/A	N/A	TPA			Fibrinolytics	N/A	N/A	Medication	Prespecified outcome	Renal failure	Yes								Renal failure	No	Yes	No			No
1641	N Engl J Med	2016	Intensive Blood-Pressure Lowering in Patients with Acute Cerebral Hemorrhage	Yes	Yes	NCT01176565	ATACH-II	2011-2015	United States/Canada	Multi	1000	3	Academic/government	ICH within 4.5 hrs	ICH	systolic blood-pressure target of 110 to 139 mm Hg (intensive treatment) vs a target of 140 to 179 mm Hg (standard treatment)	BP target/control	N/A	N/A	Care pathway			Care pathway	N/A	N/A	Other	Prespecified outcome	N/a	No									No	No	No			No
[truncated: 33 more columns]
